# Supplementary material for: Interrater Agreement and Reliability of PERCIST and Visual Assessment When Using 18F-FDG-PET/CT for Response Monitoring of Metastatic Breast Cancer
Source: Diagnostics (Basel). 2020 Nov 24;10(12):1001. doi: 10.3390/diagnostics10121001 (PMC7759893; doi:10.3390/diagnostics10121001)
Supplement: Supplementary file 1 [file diagnostics-10-01001-s001.zip]

Archive with 5 entries (5 files):
- Figure S1.tif
- Figure S2.tif
- Table S1.pdf
- Table S2.pdf
- Table S3.pdf
